# Supplementary material for: Stiff-Elongated Balance of PLA-Based Polymer Blends
Source: Polymers (Basel). 2021 Dec 7;13(24):4279. doi: 10.3390/polym13244279 (PMC8703449; doi:10.3390/polym13244279)
Supplement: Supplementary file 1 [file polymers-13-04279-s001.zip]

Archive with 1 entries (1 files):
- polymers-1456695-supplementary.pdf
